# Supplementary material for: Single Domain Antibodies as Carriers for Intracellular Drug Delivery: A Proof of Principle Study
Source: Biomolecules. 2021 Jun 22;11(7):927. doi: 10.3390/biom11070927 (PMC8301836; doi:10.3390/biom11070927)
Supplement: Supplementary file 1 [file biomolecules-11-00927-s001.zip]

Archive with 2 entries (2 files):
- supp revised/Pronk_Biomolecules Supplementary 2021-06-07 revised.pdf
- supp revised/Video S1. Live imaging of internalizing 4A10-3G7.mp4
